# Supplementary material for: Complement, but Not Platelets, Plays a Pivotal Role in the Outcome of Mucormycosis In Vivo
Source: J Fungi (Basel). 2023 Jan 25;9(2):162. doi: 10.3390/jof9020162 (PMC9965864; doi:10.3390/jof9020162)
Supplement: Supplementary file 1 [file jof-09-00162-s001.zip]

Archive with 1 entries (1 files):
- jof-2150104-supplementary.pdf
